# Supplementary material for: The higBA-Type Toxin-Antitoxin System in IncC Plasmids Is a Mobilizable Ciprofloxacin-Inducible System
Source: mSphere. 2021 Jun 2;6(3):e00424-21. doi: 10.1128/mSphere.00424-21 (PMC8265657; doi:10.1128/mSphere.00424-21)
Supplement: TABLE S1 [file msphere.00424-21-st001.xlsx]

## Sheet: Supplementary Table S1
Table S1
Description	Query Cover	E value	Percentage Identity	Accession	Plasmid replicon type
Klebsiella pneumoniae strain BA2275 plasmid p1	1	0	1	CP053365.1	IncC
Citrobacter portucalensis IOMTU157 plasmid pIOMTU157 DNA	1	0	1	AP023051.1	IncC
Escherichia coli plasmid Carbapenemase(NDM-1)_IncA/C2	1	0	1	CP050162.1	IncC
Klebsiella pneumoniae plasmid Carbapenemase(NDM-1)_IncA/C2	1	0	1	CP050164.1	IncC
Escherichia coli strain J53 plasmid pJ53_SAL-19-0623_NDM	1	0	1	MN604268.1	IncC
Salmonella enterica subsp. enterica serovar London strain SAL-19-0623 plasmid pSAL-19-0623_NDM	1	0	1	MN604267.1	IncC
Providencia vermicola strain P8538 plasmid p8538-NDM-1	1	0	1	CP048797.1	IncC
Enterobacteriaceae bacterium strain 21-16 plasmid pPS-T1	1	0	1	MN657252.1	IncC
Enterobacteriaceae bacterium strain 1083-16 plasmid pKP39-T4	1	0	1	MN657250.1	IncC
Enterobacteriaceae bacterium strain 1086-16 plasmid pKP39-T3	1	0	1	MN657249.1	IncC
Enterobacteriaceae bacterium strain 460-16 plasmid pECl-T3	1	0	1	MN657247.1	IncC
Enterobacteriaceae bacterium strain 690-16 plasmid pEC6332-T3	1	0	1	MN657244.1	IncC
Enterobacteriaceae bacterium strain 24-16 plasmid pEC744-T5	1	0	1	MN657243.1	IncC
Enterobacteriaceae bacterium strain 128-16 plasmid pEC405a-T3	1	0	1	MN657242.1	IncC
Enterobacteriaceae bacterium strain 20-16 plasmid pCF104a-T3	1	0	1	MN657241.1	IncC
Klebsiella aerogenes strain 1564 plasmid p1564	1	0	1	MN603981.1	IncC
Proteus mirabilis strain PRT-ndm plasmid pPM154	1	0	1	MN550958.1	IncC
Shewanella algae strain 18064-CSB-B-B plasmid p18064-65-CSB-B-B	1	0	1	CP047421.1	IncC
Klebsiella pneumoniae MH15-258M plasmid pMH15-258M_1 DNA	1	0	1	AP018579.2	IncC
Klebsiella pneumoniae MH16-398D plasmid pMH16-398D_1 DNA	1	0	1	AP018578.2	IncC
Klebsiella pneumoniae MH15-289M plasmid pMH15-289M_1 DNA	1	0	1	AP018577.2	IncC
Klebsiella pneumoniae strain 12085 plasmid p12085-Ct1	1	0	1	MN310377.1	IncC
Serratia marcescens strain M17468 plasmid pSMA17468	1	0	1	MK123268.1	IncC
Escherichia coli strain K71-77 plasmid pK71-77-1-NDM	1	0	1	CP040884.1	IncC
Escherichia coli strain 190 plasmid unnamed1	1	0	1	CP020524.1	IncC
Klebsiella pneumoniae strain BA34918 plasmid pIncAC2	1	0	1	CP036192.1	IncC
Enterobacter cloacae strain ECL17464 plasmid pECL17464	1	0	1	MH995508.1	IncC
Citrobacter freundii strain CFR17394 plasmid pCFR17394	1	0	1	MH995506.1	IncC
Salmonella enterica subsp. enterica serovar Senftenberg strain AR_0127 plasmid unnamed1	1	0	1	CP032192.1	IncC
Klebsiella pneumoniae strain AR_0076 plasmid unnamed1	1	0	1	CP032168.1	IncC
Vibrio alginolyticus strain Vb1394 plasmid pC1394	1	0	1	MH457126.1	IncC
Escherichia coli strain N3 plasmid pIncAC2-1502318	1	0	1	CP031610.1	IncC
Klebsiella pneumoniae strain N4b plasmid pIncAC2-1502320	1	0	1	CP031584.1	IncC
Enterobacter hormaechei strain 2013_1a plasmid pIncAC2-1301491	1	0	1	CP031570.1	IncC
Enterobacter hormaechei strain A1 plasmid pIncAC2-1502264	1	0	1	CP031576.1	IncC
Enterobacter hormaechei strain N1 plasmid pIncAC2-1502262	1	0	1	CP031573.1	IncC
Klebsiella pneumoniae strain BA4656 plasmid pIncAC2	1	0	1	CP035908.1	IncC
Escherichia coli strain CRE10 plasmid pCRE10.2	1	0	1	CP034402.1	IncC
Escherichia coli strain CRE1 plasmid pCRE1.2	1	0	1	CP034397.1	IncC
Citrobacter freundii strain CRE3 plasmid pCRE7-NDM	1	0	1	MK101346.1	IncC
Escherichia coli strain EC17GD31 plasmid pGD31-NDM	1	0	1	CP031297.1	IncC
Citrobacter sp. CRE-46 strain AR_0157 plasmid unnamed2	1	0	1	CP029730.1	IncC
Providencia rettgeri strain AR_0082 plasmid unnamed	1	0	1	CP029737.1	IncC
Providencia rettgeri strain QD51 plasmid pNDM-QD51	1	0	1	MH263652.1	IncC
Klebsiella quasipneumoniae strain CAV2018 plasmid pKPC_CAV2018-435	1	0	1	CP029431.1	Unknown replicon
Klebsiella quasipneumoniae strain CAV2013 plasmid pKPC_CAV2013	1	0	1	CP029436.1	Unknown replicon
Klebsiella quasipneumoniae strain CAV1947 plasmid pKPC_CAV1947-412	1	0	1	CP029442.1	Unknown replicon
Escherichia coli strain AR434 plasmid unnamed1	1	0	1	CP029123.1	IncC
Escherichia coli strain AR435 plasmid unnamed5	1	0	1	CP029118.1	IncC
Salmonella enterica subsp. enterica serovar Montevideo str. CDC 2010K-0257 plasmid pSMO-2010K-0257	1	0	1	CP020913.1	IncC
Salmonella enterica strain CFSAN064034 plasmid pGMI17-002_1	1	0	1	CP028170.1	IncC
Klebsiella pneumoniae strain FDAARGOS_445 plasmid unnamed	1	0	1	CP024581.1	IncC
Vibrio parahaemolyticus strain Vb0499 plasmid pVb0499	1	0	1	MF627445.1	IncC
Vibrio parahaemolyticus strain Vb0267 plasmid pVb0267	1	0	1	MF627444.1	IncC
Klebsiella pneumoniae strain FDAARGOS_446 plasmid unnamed1	1	0	1	CP023948.1	IncC
Citrobacter freundii strain AMA332 plasmid pT1	1	0	1	KX147633.1	IncC
Klebsiella pneumoniae strain DHQP1605752_NV plasmid p1605752AC2	1	0	1	CP022126.1	IncC
Klebsiella pneumoniae strain AR_0148 plasmid tig00000169_pilon	1	0	1	CP021952.1	IncC
Escherichia coli strain AR_0055 plasmid unitig_2	1	0	1	CP021936.1	IncC
Escherichia coli strain AR_0128 plasmid tig00000792	1	0	1	CP021719.1	IncC
Klebsiella pneumoniae strain AR_0143 plasmid tig00000001_p1	1	0	1	CP021709.1	IncC
Proteus mirabilis strain AR_0159 plasmid tig00000137	1	0	1	CP021551.1	IncC
Escherichia coli strain AR_0119 plasmid unitig_2	1	0	1	CP021536.1	IncC
Escherichia coli plasmid pM216_AC2 DNA, isolate: M216	1	0	1	AP018145.1	IncC
Escherichia coli plasmid pM214_AC2 DNA, isolate: M214	1	0	1	AP018143.1	IncC
Escherichia coli strain Z1002 plasmid p1002-NDM1	1	0	1	CP021206.1	IncC
Enterobacter cloacae strain B557 plasmid pB557-NDM	1	0	1	KX786648.1	IncC
Escherichia coli strain AR_0069 plasmid unitig_2	1	0	1	CP020056.1	IncC
Escherichia coli strain AR_0118 plasmid unitig_1	1	0	1	CP020049.1	IncC
Klebsiella pneumoniae strain RJ119 plasmid pRJ119-NDM1	1	0	1	KX636095.1	IncC
Providencia stuartii strain BE2467 isolate CAUTI plasmid pPS1	1	0	1	CP017055.1	IncC
Escherichia coli strain MS6198 plasmid pMS6198A	1	0	1	CP015835.1	IncC
Klebsiella pneumoniae strain B2 plasmid pB2-1	1	0	1	KX458222.1	IncC
Pseudomonas aeruginosa strain IP40a plasmid pIP40a	1	0	1	KX709966.1	IncC
Escherichia coli strain K-12 plasmid R16a	1	0	1	KX156773.1	IncC
Escherichia coli strain K-12 plasmid IP40a	1	0	1	KX156772.1	IncC
Escherichia coli isolate Co6114 plasmid pC06114_2	1	0	1	CP016036.1	IncC
Klebsiella pneumoniae strain KP1 plasmid pKP1-NDM-1	1	0	1	KF992018.2	IncC
Escherichia coli strain VA292 plasmid pDGO100	1	0	1	KU997026.1	IncC
Escherichia coli strain EC2 plasmid pEC2-NDM-3	1	0	1	KC999035.4	IncC
Escherichia coli strain Ecol_732 plasmid pEC732_IMP14	1	0	1	CP015139.1	IncC
Enterobacter cloacae strain SZECL1 plasmid pNDM1_SZ2	1	0	1	KU302802.1	IncC
Enterobacter cloacae strain SZECL1 plasmid pNDM1_SZ1	1	0	1	KU302801.1	IncC
Salmonella enterica subsp. enterica serovar Stanley strain LS001 plasmid pHS36-NDM	1	0	1	KU726616.1	IncC
Escherichia coli plasmid pV004-a DNA, contig: V004-a_scaffold_1, strain: V004	1	0	1	LC056139.1	IncC
Escherichia coli plasmid pV001-a DNA, contig: V001-a_scaffold_1, strain: V001	1	0	1	LC056077.1	IncC
Escherichia coli plasmid pV266-a DNA, contig: V266-a_scaffold_1, strain: V266	1	0	1	LC056472.1	IncC
Escherichia coli strain N15-01078 plasmid pNDM15-1078	1	0	1	CP012902.1	IncC
Klebsiella pneumoniae strain CAV1193 plasmid pCAV1193-166	1	0	1	CP013324.1	IncC
Uncultured bacterium plasmid pKAZ4	1	0	1	KR827393.1	IncC
Escherichia coli strain Pn66 plasmid pPN66-ECL-NDM-1, partial sequence	1	0	1	KP770028.1	IncC
Enterobacter cloacae strain Pn68 plasmid pPN68-ECL-NDM-1, partial sequence	1	0	1	KP770026.1	IncC
Enterobacter cloacae strain Pn2 plasmid pPN2-ECL-NDM-1, partial sequence	1	0	1	KP770024.1	IncC
Klebsiella pneumoniae strain CAV1344 plasmid pKPC_CAV1344	1	0	1	CP011622.1	IncC
Vibrio cholerae genome assembly V. cholerae 116-17a, plasmid : pNDM-116-17	1	0	1	LN831185.1	IncC
Salmonella enterica subsp. enterica serovar Senftenberg strain BCH02406 plasmid pNDM-SAL	1	0	1	KP742988.1	IncC
Providencia stuartii isolate GN576 plasmid pNDM-PstGN576	1	0	1	KJ802405.1	IncC
Escherichia coli isolate GN568 plasmid pNDM-EcoGN568	1	0	1	KJ802404.1	IncC
Klebsiella pneumoniae strain ATCC BAA-2146 plasmid pNDM-US-2	1	0	1	KJ588779.1	IncC
Klebsiella pneumoniae strain 7433 plasmid pTR2	1	0	1	KJ187752.1	IncC
Klebsiella pneumoniae plasmid pRMH760	1	0	1	KF976462.2	IncC
Klebsiella pneumoniae strain ATCC BAA-2146 plasmid pNDM-US	1	0	1	CP006661.1	IncC
Escherichia coli strain N10-2337 plasmid pNDM102337	1	0	1	JF714412.2	IncC
Aeromonas hydrophila plasmid pR148	1	0	1	JX141473.1	IncC
Klebsiella pneumoniae strain N10-0469 plasmid pNDM10469	1	0	1	JN861072.1	IncC
Klebsiella pneumoniae strain Kp7 plasmid pNDM-KN	1	0	1	JN157804.1	IncC
Escherichia coli strain N10-0505 plasmid pNDM10505	1	0	1	JF503991.1	IncC
Escherichia coli plasmid pNDM-1_Dok01 DNA, strain: NDM-1 Dok01	1	0	1	AP012208.1	IncC
Klebsiella quasipneumoniae strain QD1501 plasmid pQD1501-Ct1	1	0	1	MN310375.1	IncC
Citrobacter freundii strain 164 plasmid pCf164_LMB-1	1	0	0.9985	MH475146.1	IncC
Enterobacter hormaechei strain EGYMCRVIM plasmid pMS-37b	1	0	0.9985	CP053192.1	IncC
Enterobacter hormaechei strain C126 plasmid pEnC126NDM	1	0	0.997	CP041052.1	IncC
Salmonella enterica subsp. enterica strain LSP 389/97 plasmid pUO-STmRV1	1	0	0.9954	CP018220.1	IncC
Escherichia coli O157:H7 strain NE 1092-2 plasmid pNE1092-3	1	0	0.9878	CP038330.1	IncC
Escherichia coli O157:H7 strain NE 1169-1 plasmid pNE1169-3	1	0	0.9863	CP038326.1	IncC
Escherichia coli O157:H7 strain NE1127 plasmid pNE1127-2	1	0	0.9863	CP038322.1	IncC
Vibrio cholerae strain YA00120881 plasmid pYA00120881	1	0	0.9863	MT151380.1	IncC
Escherichia coli strain S15FP06257 plasmid unnamed	1	0	0.9863	MN477204.1	IncC
Klebsiella pneumoniae strain C16KP0098 plasmid pC16KP0098-1	1	0	0.9863	CP052444.1	IncC
Escherichia coli strain RF173-1 plasmid pRF173-1_87k_tetX	1	0	0.9863	MT219816.1	IncC
Salmonella enterica subsp. enterica serovar Typhimurium strain ST56 plasmid pST56-1	1	0	0.9863	CP050740.1	IncC
Salmonella enterica subsp. enterica serovar Typhimurium strain ST101 plasmid pST101-1	1	0	0.9863	CP050732.1	IncC
Salmonella enterica subsp. enterica serovar Typhimurium strain ST113 plasmid pST-1	1	0	0.9863	CP050727.1	IncC
Klebsiella pneumoniae MyNCGM079 plasmid pMyNCGM079	1	0	0.9863	LC536682.1	IncC
Klebsiella pneumoniae MyNCGM076 plasmid pMyNCGM076	1	0	0.9863	LC536681.1	IncC
Escherichia coli strain 2016061604 plasmid p6061604-KPC	1	0	0.9863	MN823987.1	IncC
Klebsiella pneumoniae strain KP-14-6 plasmid pKP-14-6-NDM-1	1	0	0.9863	MN175387.1	IncC
Escherichia coli strain EC009 plasmid pEC009.1	1	0	0.9863	MN254970.1	IncC
Salmonella enterica subsp. enterica serovar Anatum strain Sal-5091 plasmid pSal-5091_DHA	1	0	0.9863	CP045520.1	IncC
Salmonella enterica subsp. enterica serovar Anatum strain Sal-4737 plasmid pSal-4737_DHA	1	0	0.9863	CP045517.1	IncC
Salmonella enterica subsp. enterica serovar Anatum strain Sal-3973 plasmid pSal-3973_DHA_CMY	1	0	0.9863	CP045467.1	IncC
Salmonella enterica subsp. enterica serovar Anatum strain M-5360 plasmid pM-5360_DHA	1	0	0.9863	CP045510.1	IncC
Salmonella enterica subsp. enterica serovar Anatum strain M-3851 plasmid pM-3851_DHA	1	0	0.9863	CP045462.1	IncC
Salmonella enterica subsp. enterica serovar Anatum strain M-3471 plasmid pM-3471_DHA	1	0	0.9863	CP045459.1	IncC
Salmonella enterica subsp. enterica serovar Typhimurium strain YU07-18 plasmid pYU07-18_IncA/C2	1	0	0.9863	CP035548.1	IncC
Klebsiella pneumoniae strain KPC160132 plasmid pIncC-L132	1	0	0.9863	CP040024.1	IncC
Klebsiella pneumoniae strain KPC160121 plasmid pIncC-L121	1	0	0.9863	CP040029.1	IncC
Klebsiella pneumoniae strain KPC160117 plasmid pIncC-L117	1	0	0.9863	CP040034.1	IncC
Klebsiella pneumoniae strain KPC160125 plasmid pIncC-L125	1	0	0.9863	CP040039.1	IncC
Proteus mirabilis strain ZA25 plasmid pZA25-tetX-168kb	1	0	0.9863	CP047353.1	IncC
Proteus cibarius strain ZN2 plasmid pZN2-tetX-171kb	1	0	0.9863	CP047350.1	IncC
Proteus vulgaris strain ZN3 plasmid pZN3-tetX-171kb	1	0	0.9863	CP047345.1	IncC
Klebsiella pneumoniae strain QD23 chromosome	1	0	0.9863	CP042858.1	IncC
Citrobacter freundii strain 62 plasmid p6_B	1	0	0.9863	CP048384.1	IncC
Escherichia coli strain 9 plasmid p009_A	1	0	0.9863	CP048305.1	IncC
Klebsiella michiganensis strain F107 plasmid unnamed1	1	0	0.9863	CP024641.1	Unknown replicon
Providencia stuartii BML2537 plasmid: pBML2537 DNA	1	0	0.9863	AP022377.1	IncC
Citrobacter freundii strain L75 plasmid pCf75	1	0	0.9863	CP047308.1	IncC
Klebsiella pneumoniae strain A2293 plasmid pA2293-Ct2	1	0	0.9863	MN310378.1	IncC
Klebsiella pneumoniae strain 11935 plasmid p11935-Ct1/2	1	0	0.9863	MN310370.1	IncC
Klebsiella pneumoniae strain Kpn47 plasmid pKpn47-Ct1/2	1	0	0.9863	MN310369.1	IncC
Vibrio alginolyticus strain 2014V-1011 plasmid unnamed2	1	0	0.9863	CP046773.1	IncC
Escherichia coli 26-Ec-C-156 plasmid p26C156-1, sequence_id: contig1	1	0	0.9863	LC501700.1	IncC
Escherichia coli 25-Ec-C-116 plasmid p25C116-2, sequence_id: contig1	1	0	0.9863	LC501685.1	IncC
Escherichia coli 25-Ec-C-68 plasmid p25C68-1, sequence_id: contig1	1	0	0.9863	LC501683.1	IncC
Escherichia coli 25-Ec-C-27 plasmid p25C27-2, sequence_id: contig1	1	0	0.9863	LC501678.1	IncC
Escherichia coli 24-Ec-C-171 plasmid p24C171-4, sequence_id: contig2	1	0	0.9863	LC501675.1	Unknown replicon
Escherichia coli 24-Ec-C-171 plasmid p24C171-1, sequence_id: contig4	1	0	0.9863	LC501663.1	IncC
Escherichia coli 23-Ec-C-152 plasmid p23C152-3, sequence_id: contig1	1	0	0.9863	LC501656.1	IncC
Escherichia coli 22-Ec-C-186 plasmid p22C186-1, sequence_id: contig1	1	0	0.9863	LC501651.1	IncC
Escherichia coli 22-Ec-C-139 plasmid p22C139-2, sequence_id: contig2	1	0	0.9863	LC501650.1	IncC
Escherichia coli 21-Ec-C-66 plasmid p21C66-2, sequence_id: contig2	1	0	0.9863	LC501643.1	IncC
Escherichia coli 21-Ec-C-7 plasmid p21C7-2, sequence_id: contig2	1	0	0.9863	LC501640.1	IncC
Escherichia coli 20-Ec-C-124 plasmid p20C124-2, sequence_id: contig2	1	0	0.9863	LC501633.1	IncC
Escherichia coli 20-Ec-C-122 plasmid p20C122-1, sequence_id: contig2	1	0	0.9863	LC501629.1	IncC
Escherichia coli 20-Ec-C-109 plasmid p20C109-1, sequence_id: contig5	1	0	0.9863	LC501625.1	Unknown replicon
Escherichia coli 20-Ec-C-75 plasmid p20C75-2, sequence_id: contig2	1	0	0.9863	LC501618.1	IncC
Escherichia coli 19-Ec-C-82 plasmid p19C82-1, sequence_id: contig2	1	0	0.9863	LC501614.1	IncC
Escherichia coli 18-Ec-C-9 plasmid p18C9-2, sequence_id: contig2	1	0	0.9863	LC501608.1	IncC
Escherichia coli 17-Ec-C-25 plasmid p17C25-1, sequence_id: contig1	1	0	0.9863	LC501601.1	IncC
Escherichia coli 17-Ec-C-3 plasmid p17C3-3, sequence_id: contig2	1	0	0.9863	LC501599.1	IncC
Escherichia coli 16-Ec-C-32 plasmid p16C32-2, sequence_id: contig3	1	0	0.9863	LC501595.1	IncC
Escherichia coli 16-Ec-C-29 plasmid p16C29-1, sequence_id: contig2	1	0	0.9863	LC501590.1	IncC
Escherichia coli 15-Ec-C-38 plasmid p15C38-2, sequence_id: contig1	1	0	0.9863	LC501585.1	IncC
Escherichia coli 23-Ec-C-50 plasmid p23C50-1, sequence_id: contig1	1	0	0.9863	LC501563.1	IncC
Salmonella enterica subsp. enterica serovar Typhimurium strain AUSMDU00008979 plasmid pAUSMDU00008979_01	1	0	0.9863	CP045953.1	IncC
Escherichia coli strain DH5alpha plasmid pTHNK130-1	1	0	0.9863	CP045742.1	IncC
Salmonella enterica subsp. enterica serovar Typhimurium strain SO21 plasmid pSO21_IncA/C2	1	0	0.9863	CP032496.1	IncC
Salmonella enterica subsp. enterica serovar Typhimurium strain SL26 plasmid pSL26_IncA/C2	1	0	0.9863	CP032491.1	IncC
Escherichia coli strain 13ZX36 plasmid p13ZX36-200	1	0	0.9863	MN101853.1	IncC
Escherichia coli strain 13ZX28 plasmid p13ZX28-272	1	0	0.9863	MN101850.1	IncC
Providencia rettgeri BML2526 plasmid: p.BML2526 DNA	1	0	0.9863	LC507075.1	IncC
Klebsiella pneumoniae subsp. pneumoniae strain BK13048 plasmid pBK13048-1	1	0	0.9863	CP045016.1	IncC
Salmonella enterica subsp. enterica serovar 1,4,[5],12:i:- strain PNCS014881 plasmid pPNCS014881.1	1	0	0.9863	CP044962.1	IncC
Klebsiella pneumoniae strain T38 plasmid pT38_MCR3	1	0	0.9863	MK770642.1	IncC
Salmonella enterica subsp. enterica serovar Typhimurium strain AR-0408 plasmid pAR-0408	1	0	0.9863	CP044199.1	IncC
Salmonella enterica subsp. enterica strain AR-0401 plasmid pAR-0401-1	1	0	0.9863	CP044189.1	IncC
Escherichia coli O157 strain AR-0429 plasmid pAR-0429-1	1	0	0.9863	CP044142.1	IncC
Providencia stuartii strain FDAARGOS_645 plasmid unnamed1	1	0	0.9863	CP044075.1	IncC
Klebsiella pneumoniae strain WCHKP7E2 plasmid pCMY2_085072	1	0	0.9863	CP028804.2	IncC
Escherichia coli O16:H48 strain PG20180173 plasmid pPG20180173.1-IncAC2	1	0	0.9863	CP043192.1	IncC
Escherichia coli O16:H48 strain PG20180175 plasmid pPG20180175.1-IncAC2	1	0	0.9863	CP043190.1	IncC
Salmonella enterica subsp. enterica serovar Heidelberg strain SL-312 plasmid pET8.1-IncAC2	1	0	0.9863	CP043215.1	IncC
Escherichia coli isolate 83804cd8-b38d-11e9-8998-68b599768938 genome assembly, plasmid: p14ARS_NMC0074-2	1	0	0.9863	LR697127.1	IncC
Klebsiella pneumoniae isolate 833f714a-b38d-11e9-8998-68b599768938 genome assembly, plasmid: p13ARS_VSM0593-1	1	0	0.9863	LR697125.1	IncC
Klebsiella pneumoniae strain PIMB15ND2KP27 plasmid pKP27-MCR1	1	0	0.9863	CP041641.1	IncC
Klebsiella pneumoniae isolate 8329a5f4-b38d-11e9-8998-68b599768938 genome assembly, plasmid: p13ARS_GMH0099	1	0	0.9863	LR697099.1	IncC
Proteus vulgaris strain PV835 plasmid pPV835TEM24	1	0	0.9863	MN148427.1	IncC
Klebsiella pneumoniae subsp. pneumoniae strain KPCTRSRTH07 plasmid unnamed4	1	0	0.9863	CP041103.1	IncC
Salmonella enterica subsp. enterica serovar Newport strain SAP18-8729 plasmid pCFSAN074384_1	1	0	0.9863	CP041209.1	IncC
Salmonella enterica subsp. enterica serovar Thompson strain SH11G0791 plasmid pSH11G0791	1	0	0.9863	CP041172.1	IncC
Klebsiella pneumoniae strain Kp202 plasmid pKp202_1	1	0	0.9863	CP041083.1	IncC
Klebsiella pneumoniae isolate 97ca48c2-b809-11e8-aae5-3c4a9275d6c8 genome assembly, chromosome: 1	1	0	0.9863	LR596810.1	IncC
Salmonella enterica subsp. enterica serovar 1,4,[5],12:i:- strain SA20143792 plasmid pSA20143792.1	1	0	0.9863	CP041027.1	IncC
Escherichia coli strain A1_181 plasmid p_unnamed1_KPC2	1	0	0.9863	CP040068.1	IncC
Escherichia coli strain A1_180 plasmid unnamed3	1	0	0.9863	CP040384.1	IncC
Escherichia coli strain J53 plasmid pMG252A	1	0	0.9863	MK733575.1	IncC
Klebsiella pneumoniae strain R1761 plasmid p1761_02	1	0	0.9863	CP039976.1	IncC
Klebsiella aerogenes strain EA409 plasmid pEA409TEM24	1	0	0.9863	MG764534.2	IncC
Escherichia coli J53 plasmid pMG252	1	0	0.9863	MK638972.1	IncC
Salmonella enterica subsp. enterica serovar 1,4,[5],12:i:- strain PNCS014847 plasmid p08-5333.1	1	0	0.9863	CP039562.1	IncC
Citrobacter sp. SL156 plasmid unnamed3	1	0	0.9863	CP026552.1	IncC
Aeromonas hydrophila strain 23-C-23 plasmid unnamed	1	0	0.9863	CP038466.1	IncC
Aeromonas hydrophila strain WCX23 plasmid unnamed	1	0	0.9863	CP038464.1	IncC
Escherichia coli strain 165 plasmid unnamed4	1	0	0.9863	CP020513.1	IncC
Escherichia coli strain Ec-2Lar plasmid pC-Ec2-KPC	1	0	0.9863	MK439959.1	IncC
Klebsiella pneumoniae strain 526316 plasmid p526316-KPC	1	0	0.9863	MH909327.1	IncC
Escherichia coli strain Ec20-Lar plasmid pC-Ec20-KPC	1	0	0.9863	MK388209.1	IncC
Salmonella enterica subsp. enterica serovar Newport str. USDA-ARS-USMARC-1923 plasmid pSNE2-1923	1	0	0.9863	CP025275.1	IncC
Salmonella enterica subsp. enterica serovar Agona strain 44 plasmid, partial sequence	1	0	0.9863	MK191845.1	IncC
Salmonella enterica subsp. enterica serovar Dublin strain 14-1360 plasmid p14-1360-1	1	0	0.9863	MK205418.1	IncC
Salmonella enterica subsp. enterica serovar Dublin strain N13-01141 plasmid pN13-01141	1	0	0.9863	MK205417.1	IncC
Salmonella enterica subsp. enterica serovar Dublin strain N13-01070 plasmid pN13-01070-1	1	0	0.9863	MK205416.1	IncC
Klebsiella pneumoniae strain 1_GR_13 plasmid IncAC2	1	0	0.9863	CP027043.1	IncC
Klebsiella pneumoniae strain 2_GR_12 plasmid IncAC2	1	0	0.9863	CP027055.1	IncC
Klebsiella pneumoniae strain 16_GR_13 plasmid IncAC2	1	0	0.9863	CP027038.1	IncC
Escherichia coli strain C600_pConj125k plasmid pConj125k	1	0	0.9863	MK033499.1	IncC
Citrobacter freundii strain 2262 plasmid pNDM-2262	1	0	0.9863	MH892479.1	IncC
Vibrio cholerae strain E4 plasmid pVCR94	1	0	0.9863	CP033514.1	IncC
Escherichia coli strain 2248 plasmid pNDM-2248	1	0	0.9863	MH844629.1	IncC
Salmonella enterica strain 2016K-0796 plasmid p2016K-0796	1	0	0.9863	MH760469.1	IncC
Salmonella enterica subsp. enterica serovar Dublin strain USMARC-69807 plasmid pSDU1-USMARC-69807	1	0	0.9863	CP032380.1	IncC
Salmonella enterica subsp. enterica serovar Dublin strain USMARC-69840 plasmid pSDU2-USMARC-69840	1	0	0.9863	CP032448.1	IncC
Salmonella enterica subsp. enterica serovar Dublin strain USMARC-69838 plasmid pSDU1-USMARC-69838	1	0	0.9863	CP032450.1	IncC
Salmonella enterica subsp. enterica serovar Dublin strain CVM 22429 plasmid p22429	1	0	0.9863	CP032397.1	IncC
Salmonella enterica subsp. enterica serovar Dublin strain CVM 34981 plasmid p34981_1	1	0	0.9863	CP032391.1	IncC
Salmonella enterica subsp. enterica serovar Dublin strain CVM 22453 plasmid p22453_1	1	0	0.9863	CP032395.1	IncC
Salmonella enterica subsp. enterica serovar Dublin strain CVM N45955 plasmid pN45955_1	1	0	0.9863	CP032388.1	IncC
Salmonella enterica subsp. enterica serovar Dublin strain CVM N53043 plasmid pN53043_1	1	0	0.9863	CP032385.1	IncC
Escherichia coli strain ECCWS199 plasmid pTB221	1	0	0.9863	CP032238.1	IncC
Klebsiella pneumoniae strain KP1276 plasmid pIA/C-KLUC	1	0	0.9863	MH476540.1	IncC
Citrobacter freundii strain JY-17 plasmid pCFJY-17	1	0	0.9863	MH763829.1	IncC
Klebsiella pneumoniae strain MSB1_8A-sc-2280397 plasmid unnamed2	1	0	0.9863	CP031802.1	IncC
Klebsiella pneumoniae strain 160111 plasmid pIncAC2_L111	1	0	0.9863	CP030132.1	IncC
Shewanella algae strain CCU101 plasmid unnamed	1	0	0.9863	CP018457.1	IncC
Providencia stuartii strain FDAARGOS_87 plasmid unnamed1	1	0	0.9863	CP031512.1	IncC
Escherichia coli strain 13P477T chromosome	1	0	0.9863	CP019273.1	Unknown replicon
Klebsiella pneumoniae strain 2-1 plasmid pKP21AC2	1	0	0.9863	CP031564.1	IncC
Salmonella enterica subsp. enterica serovar Newport str. CDC 2012K-0663 plasmid pSNE2-2012K-0663	1	0	0.9863	CP025245.1	IncC
Salmonella enterica subsp. enterica serovar Newport str. USDA-ARS-USMARC-1929 plasmid pSNE1-1929	1	0	0.9863	CP025242.1	IncC
Salmonella enterica subsp. enterica serovar Newport str. USDA-ARS-USMARC-1928 plasmid pSNE3-1928	1	0	0.9863	CP025240.1	IncC
Salmonella enterica subsp. enterica serovar Newport str. USDA-ARS-USMARC-1926 plasmid pSNE2-1926	1	0	0.9863	CP025236.1	IncC
Salmonella enterica subsp. enterica serovar Newport str. USDA-ARS-USMARC-1924 plasmid pSNE1-1924	1	0	0.9863	CP025231.1	IncC
Citrobacter freundii isolate Citrobacter freundii str. U2785 genome assembly, plasmid: 2	1	0	0.9863	LS992184.1	IncC
Klebsiella pneumoniae strain 427113 plasmid p427113-Ct1/2	1	0	0.9863	MH917285.1	IncC
Klebsiella pneumoniae strain 397108 plasmid p397108-Ct2	1	0	0.9863	MH917284.1	IncC
Aeromonas hydrophila strain WCX23 plasmid pWCX23_1	1	0	0.9863	CP028419.1	IncC
Escherichia coli strain cq9 plasmid unnamed3	1	0	0.9863	CP031549.1	IncC
Klebsiella pneumoniae strain KP30835 plasmid unnamed2	1	0	0.9863	CP027695.1	IncC
Providencia sp. WCHPHu000369 strain WCHPr000369 plasmid pIMP69_000369	1	0	0.9863	CP031122.1	IncC
Escherichia coli strain AMSCJX02 plasmid pAMSC1	1	0	0.9863	CP031106.1	IncC
Salmonella enterica strain SA20025921 plasmid pSA20025921.1	1	0	0.9863	CP030215.1	IncC
Enterobacter hormaechei strain 20710 plasmid p3-20710	1	0	0.9863	CP030077.1	IncC
Salmonella enterica subsp. enterica serovar Anatum strain R16.0676 plasmid pR16.0676_90k	1	0	0.9863	CP029802.1	IncC
Escherichia coli strain AR_0085 plasmid unnamed2	1	0	0.9863	CP029743.1	IncC
Klebsiella pneumoniae strain TVGHCRE225 plasmid unnamed2	1	0	0.9863	CP023724.1	IncC
Proteus mirabilis strain CCUG 70746 plasmid pPmi70746_1	1	0	0.9863	CP023274.1	IncC
Klebsiella pneumoniae GSU10-3 plasmid pGSU10-3-1 DNA	1	0	0.9863	AP018672.1	IncC
Salmonella enterica subsp. enterica serovar Lomita strain SL131 plasmid pSL131_IncA/C-IncX3	1	0	0.9863	MH105050.1	IncC
Vibrio alginolyticus strain Vb1796 plasmid pVb1796	1	0	0.9863	MH113855.1	IncC
Salmonella enterica subsp. enterica serovar Thompson strain HFCDC-SM-846 plasmid p846	1	0	0.9863	CP029249.1	IncC
Klebsiella pneumoniae strain AHM7C8I plasmid pHNAH8I-NDM	1	0	0.9863	MH061195.1	IncC
Klebsiella pneumoniae strain A1763 plasmid pA1763-Ct2	1	0	0.9863	MG764552.1	IncC
Escherichia coli strain TAEC1 plasmid pNDM-TAEC1	1	0	0.9863	MH001166.1	IncC
Klebsiella pneumoniae strain AR_0079 plasmid unnamed5	1	0	0.9863	CP028996.1	IncC
Salmonella enterica subsp. enterica serovar Corvallis strain 12-01738 plasmid pSE12-01738-2	1	0	0.9863	CP027679.1	IncC
Edwardsiella ictaluri strain MS-17-156 plasmid pEI-MS-17-156-1	1	0	0.9863	CP028814.1	IncC
Klebsiella pneumoniae strain 185 plasmid pNDM-185	1	0	0.9863	MH011352.1	IncC
Escherichia coli strain Esco-36073cz plasmid pEsco-36073cz	1	0	0.9863	MG252895.1	IncC
Escherichia coli strain AMA566 plasmid pAMA566	1	0	0.9863	MG450360.1	IncC
Salmonella enterica subsp. enterica serovar Concord strain CFSAN018747 plasmid pGMI14-002_1	1	0	0.9863	CP028197.1	IncC
Klebsiella aerogenes strain Ea33A plasmid clone Contig6 genomic sequence	1	0	0.9863	MH000712.1	IncC
Escherichia coli strain 724 genome assembly, plasmid: RCS53TR724_p	1	0	0.9863	LT985260.1	IncC
Escherichia coli strain 726 genome assembly, plasmid: RCS54TR726_p	1	0	0.9863	LT985258.1	IncC
Escherichia coli strain 660 genome assembly, plasmid: RCS48TR660_p	1	0	0.9863	LT985253.1	IncC
Escherichia coli strain 170 genome assembly, plasmid: RCS38_p	1	0	0.9863	LT985250.1	IncC
Escherichia coli strain 195 genome assembly, plasmid: RCS46_p	1	0	0.9863	LT985249.1	IncC
Escherichia coli strain 722 genome assembly, plasmid: RCS41_p	1	0	0.9863	LT985243.1	IncC
Escherichia coli strain 552 genome assembly, plasmid: RCS28TR552_p	1	0	0.9863	LT985228.1	IncC
Escherichia coli strain 89 genome assembly, plasmid: RCS2TR89_p	1	0	0.9863	LT985225.1	IncC
Escherichia coli strain 513 genome assembly, plasmid: RCS30_p	1	0	0.9863	LT985224.1	IncC
Escherichia coli strain 548 genome assembly, plasmid: RCS24TR548_p	1	0	0.9863	LT985222.1	IncC
Escherichia coli strain 83 genome assembly, plasmid: RCS1TR83_p	1	0	0.9863	LT985220.1	IncC
Escherichia coli strain 541 genome assembly, plasmid: RCS18TR541_p	1	0	0.9863	LT985218.1	IncC
Enterobacter hormaechei strain T5282 plasmid pT5282-Ct2	1	0	0.9863	MF344574.1	IncC
Klebsiella pneumoniae strain N201205880 plasmid p205880-Ct1/2	1	0	0.9863	MF344573.1	IncC
Enterobacter hormaechei strain 24845 plasmid p24845-Ct2	1	0	0.9863	MF344572.1	IncC
Klebsiella aerogenes strain Ea18A UFPE plasmid clone cov_10.040401 genomic sequence	1	0	0.9863	MG786908.1	IncC
Citrobacter freundii strain P10159 plasmid pP10159-5	1	0	0.9863	MF072965.1	IncC
Citrobacter freundii complex sp. CFNIH4 plasmid pCFR-0b27	1	0	0.9863	CP026233.1	IncC
Escherichia coli strain ECONIH4 plasmid pECO-c85f	1	0	0.9863	CP026405.1	IncC
Klebsiella oxytoca strain KONIH2 plasmid pKOR-01e8	1	0	0.9863	CP026281.1	IncC
Escherichia coli strain ECONIH5 plasmid pECO-dc1b	1	0	0.9863	CP026207.1	IncC
Aeromonas sp. ASNIH3 plasmid pKPC-8e09	1	0	0.9863	CP026225.1	IncC
Klebsiella pneumoniae strain KKp4 plasmid pKKp4-VIM	1	0	0.9863	MF582638.1	IncC
Escherichia coli strain CRE1540 plasmid p1540-2	1	0	0.9863	CP019053.1	IncC
Klebsiella pneumoniae strain JS187 plasmid p187-4	1	0	0.9863	CP025470.1	IncC
Klebsiella pneumoniae strain NR5632 plasmid NR5632_p1	1	0	0.9863	CP025144.1	IncC
Klebsiella pneumoniae strain KP1766 plasmid KP1766_p1	1	0	0.9863	CP025147.1	IncC
Klebsiella pneumoniae strain KP1768 plasmid KP1768_p1	1	0	0.9863	CP025141.1	IncC
Escherichia coli strain CREC-591 plasmid pCREC-591_3	1	0	0.9863	CP024824.1	IncC
Klebsiella pneumoniae strain INF274 plasmid unnamed1	1	0	0.9863	CP024571.1	IncC
Klebsiella pneumoniae strain INF278 plasmid unnamed1	1	0	0.9863	CP024564.1	IncC
Klebsiella pneumoniae strain INF164 plasmid unnamed1	1	0	0.9863	CP024557.1	IncC
Klebsiella pneumoniae strain INF163 plasmid unnamed1	1	0	0.9863	CP024550.1	IncC
Klebsiella pneumoniae strain KSB1_9D plasmid unnamed1	1	0	0.9863	CP024536.1	IncC
Klebsiella pneumoniae strain INF157 plasmid unnamed1	1	0	0.9863	CP024529.1	IncC
Klebsiella pneumoniae strain INF158 plasmid unnamed1	1	0	0.9863	CP024522.1	IncC
Klebsiella pneumoniae isolate KSB1_5D plasmid unnamed1	1	0	0.9863	CP024192.1	IncC
Klebsiella pneumoniae strain FDAARGOS_447 plasmid unnamed1	1	0	0.9863	CP023952.1	IncC
Proteus mirabilis strain T21 plasmid pT212	1	0	0.9863	CP017084.1	IncC
Photobacterium damselae subsp. piscicida plasmid pP0855 DNA	1	0	0.9863	LC225353.1	IncC
Vibrio alginolyticus strain Vb0506 plasmid pVb0506	1	0	0.9863	MF497432.1	IncC
Citrobacter freundii strain 112298 plasmid p112298-tetA	1	0	0.9863	KY986974.1	IncC
Salmonella enterica subsp. enterica serovar Typhi strain 80-2002 genome assembly, plasmid: 2	1	0	0.9863	LT904892.1	IncC
Providencia rettgeri strain 16pre36 plasmid p16Pre36-NDM	1	0	0.9863	KX832927.1	Unknown replicon
Shewanella bicestrii strain JAB-1 plasmid pSHE-CTX-M	1	0	0.9863	CP022359.1	IncC
Escherichia coli strain Ec19 plasmid pEc19	1	0	0.9863	KY887591.1	IncC
Klebsiella pneumoniae strain A64216 plasmid pKP64216b	1	0	0.9863	MF150123.1	IncC
Klebsiella pneumoniae strain A64477 plasmid pKP64477c	1	0	0.9863	MF150121.1	IncC
Proteus mirabilis strain A64421 plasmid pPM64421a	1	0	0.9863	MF150118.1	IncC
Escherichia coli strain Ec158 plasmid pEc158	1	0	0.9863	KY887596.1	IncC
Escherichia coli strain Ec78 plasmid pEc78	1	0	0.9863	KY887595.1	IncC
Klebsiella pneumoniae strain Kp55 plasmid pKp55	1	0	0.9863	KY887594.1	IncC
Citrobacter freundii strain Cf53 plasmid pCf53	1	0	0.9863	KY887593.1	IncC
Citrobacter freundii strain Cf52 plasmid pCf52	1	0	0.9863	KY887592.1	IncC
Escherichia coli strain Ec9 plasmid pEc9	1	0	0.9863	KY887590.1	IncC
Klebsiella pneumoniae strain AR_0120 plasmid tig00000516_pilon	1	0	0.9863	CP021835.1	IncC
Proteus mirabilis strain AR_0156 plasmid unitig_1	1	0	0.9863	CP021853.1	IncC
Proteus mirabilis strain AR_0155 plasmid tig00000123	1	0	0.9863	CP021695.1	IncC
Klebsiella pneumoniae strain Klebsiella pneumoniae KLPN57 genome assembly, plasmid: I	1	0	0.9863	LT882698.1	IncC
Vibrio cholerae O139 strain ICDC-211 plasmid pVC211	1	0	0.9863	KY399978.1	IncC
Vibrio vulnificus plasmid pVVS1-per1	1	0	0.9863	KY014466.1	IncC
Vibrio parahaemolyticus plasmid pVPS114	1	0	0.9863	KY014465.1	IncC
Vibrio parahaemolyticus plasmid pVPS129	1	0	0.9863	KY014464.1	IncC
Edwardsiella piscicida strain ETW41 plasmid pETW41 sequence	1	0	0.9863	CP019441.1	IncC
Salmonella enterica subsp. enterica strain N13-01125 plasmid pN13-01125	1	0	0.9863	KX815983.1	IncC
Escherichia coli strain Ecol_AZ155 plasmid pECAZ155_KPC	1	0	0.9863	CP019001.1	IncC
Escherichia coli strain Ecol_316 plasmid pEC316_KPC	1	0	0.9863	CP018956.1	IncC
Klebsiella pneumoniae strain KP38731 plasmid unnamed1	1	0	0.9863	CP014295.1	IncC
Proteus mirabilis strain Pm14C18 plasmid pPm14C18	1	0	0.9863	KU605240.1	IncC
Klebsiella pneumoniae strain CR14 plasmid pCR14_2	1	0	0.9863	CP015394.1	IncC
Klebsiella pneumoniae strain 825795-1 plasmid unnamed2	1	0	0.9863	CP017987.1	IncC
Escherichia coli strain Y5 plasmid pECY53	1	0	0.9863	KT997783.1	IncC
Klebsiella pneumoniae strain KP_Goe_828304 plasmid pKp_Goe_304-2	1	0	0.9863	CP018722.1	IncC
Klebsiella pneumoniae strain Kp_Goe_152021 plasmid pKp_Goe_021-2	1	0	0.9863	CP018716.1	IncC
Klebsiella pneumoniae strain Kp_Goe_827026 plasmid pKp_Goe_026-2	1	0	0.9863	CP018710.1	IncC
Klebsiella pneumoniae strain Kp_Goe_827024 plasmid pKp_Goe_024-2	1	0	0.9863	CP018704.1	IncC
Klebsiella pneumoniae strain Kp_Goe_149832 plasmid pKp_Goe_832-2	1	0	0.9863	CP018698.1	IncC
Klebsiella pneumoniae strain Kp_Goe_149473 plasmid pKp_Goe_473-2	1	0	0.9863	CP018689.1	IncC
Salmonella enterica subsp. enterica serovar Newport strain CFSAN003890 plasmid pCFSAN003890	1	0	0.9863	CP016013.1	IncC
Klebsiella pneumoniae strain Kp_Goe_822579 plasmid pKp_Goe_579-2	1	0	0.9863	CP018318.1	IncC
Klebsiella pneumoniae strain K-109-R plasmid	1	0	0.9863	KX029331.1	IncC
Klebsiella pneumoniae strain KP36 plasmid 2	1	0	0.9863	CP017387.1	IncC
Citrobacter freundii strain SL151 plasmid unnamed1	1	0	0.9863	CP017058.1	IncC
Salmonella enterica subsp. enterica serovar Newport strain 0307-213	1	0	0.9863	CP012599.1	IncC
Citrobacter freundii strain 05K0870 plasmid AC5331	1	0	0.9863	KX064436.1	Unknown replicon
Salmonella enterica subsp. enterica strain SA972816 plasmid p972816 sequence	1	0	0.9863	CP007487.1	IncC
Aeromonas veronii strain AVNIH1 plasmid pASP-a58	1	0	0.9863	CP014775.1	IncC
Salmonella enterica subsp. enterica serovar Typhimurium str. USDA-ARS-USMARC-1896 plasmid pSTY1-1896	1	0	0.9863	CP014978.1	IncC
Salmonella enterica subsp. enterica serovar Anatum str. USDA-ARS-USMARC-1736 plasmid pSAN1-1736	1	0	0.9863	CP014658.1	IncC
Klebsiella aerogenes strain G7 plasmid pGPN1	1	0	0.9863	CP011540.1	IncC
Escherichia coli plasmid pV139-a DNA, contig: V139-a_scaffold_6, strain: V139	1	0	0.9863	LC056335.1	Unknown replicon
Enterobacter cloacae strain Ecl4873 plasmid pEcl-Gr4873	1	0	0.9863	KR559890.1	IncC
Klebsiella pneumoniae strain Kpn8143 plasmid pKP-Gr8143	1	0	0.9863	KR559889.1	IncC
Klebsiella pneumoniae strain Kpn642 plasmid pKP-Gr642	1	0	0.9863	KR559888.1	IncC
Uncultured bacterium plasmid pKAZ5	1	0	0.9863	KR827394.1	IncC
Uncultured bacterium plasmid pKAZ3	1	0	0.9863	KR827392.1	IncC
Uncultured bacterium plasmid pKAZ2	1	0	0.9863	KR827391.1	IncC
Salmonella enterica subsp. enterica serovar Typhimurium strain 33676 plasmid p33676_IncA/C	1	0	0.9863	CP012682.1	IncC
Salmonella enterica subsp. enterica serovar Corvallis plasmid pRH-1238	1	0	0.9863	KR091911.1	IncC
Citrobacter freundii strain MRSN11938 plasmid pMRVIM0912	1	0	0.9863	KP975074.1	IncC
Klebsiella pneumoniae plasmid pHM881QN DNA, strain: Y881	1	0	0.9863	LC055503.1	IncC
Salmonella enterica subsp. enterica strain YU39 plasmid pYU39_IncA/C	1	0	0.9863	CP011429.1	IncC
Escherichia coli strain BK32533 plasmid pBK32533	1	0	0.9863	KP345882.1	IncC
Vibrio cholerae O1 strain ICDC-1307 plasmid pVC1307	1	0	0.9863	KJ817377.1	IncC
Salmonella enterica strain CFSAN007428 plasmid pCFSAN007428_01	1	0	0.9863	CP009414.2	IncC
Salmonella enterica strain CFSAN007427 plasmid pCFSAN007427_01	1	0	0.9863	CP009413.2	IncC
Salmonella enterica strain CFSAN007426 plasmid pCFSAN007426_01	1	0	0.9863	CP009412.2	IncC
Salmonella enterica strain CFSAN007425 plasmid pCFSAN007425_01	1	0	0.9863	CP009411.2	IncC
Salmonella enterica strain CFSAN007405 plasmid pCFSAN007405_01	1	0	0.9863	CP009410.2	IncC
Salmonella enterica subsp. enterica serovar Heidelberg str. N418 plasmid pCFSAN000405_01	1	0	0.9863	CP009409.2	IncC
Escherichia coli strain 39R861 plasmid p39R861-4	1	0	0.9863	KP276584.1	IncC
Escherichia coli strain 6409 plasmid p6409-202.186kb	1	0	0.9863	CP010373.2	IncC
Serratia marcescens plasmid p11663 DNA, strain: 11663	1	0	0.9863	AP014611.1	IncC
Uncultured bacterium plasmid pKAZ1	1	0	0.9863	KM506769.1	IncC
Klebsiella pneumoniae strain 6234 plasmid p6234-178.193kb	1	0	0.9863	CP010391.1	IncC
Vibrio cholerae strain ICDC-1447 plasmid pVC1447	1	0	0.9863	KM083064.1	IncC
Escherichia coli strain YDC637 plasmid pYDC637	1	0	0.9863	KP056256.1	IncC
Salmonella enterica subsp. enterica serovar Senftenberg strain SRC119 plasmid pSRC119-A/C	1	0	0.9863	KM670336.1	IncC
Salmonella enterica subsp. enterica serovar Newport str. CVM 21550 plasmid pCVM21550	1	0	0.9863	CP009564.1	IncC
Salmonella enterica subsp. enterica serovar Newport str. CVM 21538 plasmid pCVM21538	1	0	0.9863	CP009563.1	IncC
Salmonella enterica subsp. enterica serovar Newport str. CVM 22513 plasmid pCVM22513	1	0	0.9863	CP009562.1	IncC
Salmonella enterica subsp. enterica serovar Newport str. CVM 22425 plasmid pCVM22425	1	0	0.9863	CP009560.1	IncC
Salmonella enterica subsp. enterica serovar Newport str. CVM N1543 plasmid pCVMN1543	1	0	0.9863	CP009570.1	IncC
Salmonella enterica subsp. enterica serovar Newport str. CVM 22462 plasmid pCFSAN000934_02	1	0	0.9863	CP009567.1	IncC
Vibrio cholerae strain 2012EL-2176 plasmid	1	0	0.9863	CP007636.1	IncC
Aeromonas salmonicida subsp. salmonicida strain 2004-05MF26 plasmid pSN254b	1	0	0.9863	KJ909290.1	IncC
Salmonella enterica subsp. enterica serovar Typhimurium str. L-3553 DNA	1	0	0.9863	AP014565.1	Unknown replicon
Klebsiella oxytoca KONIH1 plasmid pKOX-86d	1	0	0.9863	CP008790.1	IncC
Salmonella enterica subsp. enterica serovar Kentucky strain 1643/10 plasmid p1643_10	1	0	0.9863	KF056330.2	IncC
Klebsiella pneumoniae subsp. pneumoniae KPNIH27 plasmid pKEC-dc3	1	0	0.9863	CP007732.1	IncC
Escherichia coli O145:H28 str. RM12581 plasmid pRM12581	1	0	0.9863	CP007137.1	IncC
Citrobacter freundii CFNIH1 plasmid pKEC-a3c	1	0	0.9863	CP007558.1	IncC
Escherichia coli O145:H28 str. RM13514 plasmid pRM13514	1	0	0.9863	CP006029.1	IncC
Klebsiella pneumoniae subsp. pneumoniae Kp13 plasmid pKP13e	1	0	0.9863	CP003998.1	IncC
Vibrio cholerae strain BI144 plasmid pVCR94deltaX	1	0	0.9863	KF551948.1	IncC
Klebsiella pneumoniae strain CRE114 plasmid pIMP-PH114	1	0	0.9863	KF250428.1	IncC
Escherichia coli strain SCEC2 plasmid pSCEC2	1	0	0.9863	KF152885.1	IncC
Salmonella enterica subsp. enterica serovar Typhimurium plasmid pYT3 DNA	1	0	0.9863	AB591424.1	Unknown replicon
Klebsiella pneumoniae plasmid IncA/C-LS6	1	0	0.9863	JX442976.1	IncC
Providencia stuartii plasmid pTC2	1	0	0.9863	JQ824049.1	IncC
Salmonella enterica subsp. enterica serovar Heidelberg plasmid pSH696_135	1	0	0.9863	JN983048.1	IncC
Salmonella enterica subsp. enterica serovar Heidelberg plasmid pSH163_135	1	0	0.9863	JN983045.1	IncC
Salmonella enterica subsp. enterica serovar Heidelberg plasmid pSH111_166	1	0	0.9863	JN983043.1	IncC
Klebsiella pneumoniae plasmid pR55	1	0	0.9863	JQ010984.1	IncC
Providencia stuartii plasmid pMR0211	1	0	0.9863	JN687470.1	IncC
Klebsiella pneumoniae subsp. pneumoniae HS11286 plasmid pKPHS3	1	0	0.9863	CP003225.1	IncC
Escherichia coli strain APEC1990_61 plasmid pAPEC1990_61	1	0	0.9863	HQ023863.1	IncC
Escherichia coli UMNK88 plasmid pUMNK88	1	0	0.9863	HQ023862.1	IncC
Escherichia coli strain PG010208 plasmid pPG010208	1	0	0.9863	HQ023861.1	IncC
Salmonella enterica subsp. enterica serovar Typhimurium DNA, genomic island GI-Cluster 7-6 region	1	0	0.9863	AB571791.1	Unknown replicon
Salmonella enterica subsp. enterica serovar Dublin strain 853 plasmid pSD_174	1	0	0.9863	JF267651.1	IncC
Salmonella enterica strain AM04528 plasmid pAM04528	1	0	0.9863	FJ621587.1	IncC
Escherichia coli strain H4H plasmid peH4H	1	0	0.9863	FJ621586.1	IncC
Yersinia pestis biovar Orientalis str. IP275 plasmid pIP1202	1	0	0.9863	CP000603.1	IncC
Salmonella enterica subsp. enterica serovar Newport str. SL254 plasmid pSN254	1	0	0.9863	CP000604.1	IncC
Photobacterium damselae subsp. piscicida plasmid pP91278 DNA	1	0	0.9863	AB277724.1	IncC
Photobacterium damselae subsp. piscicida plasmid pP99-018 DNA	1	0	0.9863	AB277723.1	IncC
Klebsiella pneumoniae genome assembly, plasmid: 16	1	0	0.9863	LT968702.1	IncC
Enterobacter cloacae isolate Enterobacter cloacae ENCL58 genome assembly, plasmid: I	1	0	0.9848	LT882699.1	IncC
Enterobacter cloacae strain 20130723 plasmid R222	1	0	0.9848	KX869741.1	IncC
Vibrio alginolyticus strain VAS3-1 plasmid pVAS3-1	1	0	0.9848	KU160531.1	IncC
Klebsiella pneumoniae strain Kp2964 plasmid 2964TF	1	0	0.9848	KT935446.1	IncC
Pantoea sp. PSNIH2 plasmid pPSP-100	1	0	0.9848	CP009868.1	IncC
Enterobacter aerogenes EA1509E plasmid pEA1509_A	1	0	0.9848	FO203354.1	IncC
Escherichia coli strain AR060302 plasmid pAR060302	1	0	0.9848	FJ621588.1	IncC
Escherichia coli strain 167 genome assembly, plasmid: RCS39_p	1	0	0.9848	LT985244.1	IncC
Enterobacter hormaechei subsp. hoffmannii OIPH-N069 plasmid: pN069_1 DNA	1	0	0.9833	AP019818.1	IncC
Klebsiella quasipneumoniae SNI47 plasmid pTMSNI47-1 DNA	1	0	0.9833	AP019688.1	IncC
Salmonella enterica subsp. enterica serovar Typhimurium var. 5- strain CFSAN067217 plasmid pSC-31-2	1	0	0.9833	CP028316.1	IncC
Salmonella enterica subsp. enterica serovar Heidelberg strain 5 plasmid p3	1	0	0.9833	CP031362.1	IncC
Salmonella enterica strain FDAARGOS_312 plasmid unnamed3	1	0	0.9833	CP022063.2	IncC
Salmonella enterica subsp. enterica serovar Typhimurium str. CDC 2010K-1587 strain USDA-ARS-USMARC-1908 plasmid pSTY1-2010K-1587	1	0	0.9833	CP016864.1	IncC
Salmonella enterica subsp. enterica serovar Typhimurium var. 5- str. CFSAN001921 plasmid unnamed	1	0	0.9833	CP006050.1	IncC
Escherichia coli strain NCYU-21-79 plasmid pNCYU-21-79-1	1	0	0.9833	CP042646.1	IncC
Yersinia ruckeri strain YR71 plasmid pYR1	1	0	0.9818	CP000602.1	IncC
Klebsiella pneumoniae strain AR_0049 plasmid unitig_1	1	0	0.9711	CP018817.1	IncC
Xenorhabdus nematophila AN6/1 genome assembly XNC2, plasmid : II	1	0	1	LN681228.1	IncC
Xenorhabdus nematophila ATCC 19061 plasmid XNC1_p	1	0	0.8983	FN667743.1	IncC
Vibrio rumoiensis FERM P-14531 plasmid 1 DNA	1	0	0.8983	AP018687.1	IncC
Citrobacter freundii plasmid pKHM-1 DNA, strain: KHM 243	1	0	0.8968	AP014939.1	IncC
