# Supplementary material for: The higBA-Type Toxin-Antitoxin System in IncC Plasmids Is a Mobilizable Ciprofloxacin-Inducible System
Source: mSphere. 2021 Jun 2;6(3):e00424-21. doi: 10.1128/mSphere.00424-21 (PMC8265657; doi:10.1128/mSphere.00424-21)
Supplement: TABLE S3 [file msphere.00424-21-st003.xlsx]

## Sheet: Supplementary Table S3
Table S3
GenBank accession no.	Plasmid name	IncC plasmid type	Reference for IncC backbone typing	Species of bacterial isolate	Country	higB-like toxin gene variant	Mutation (if any)
JX141473	pR148	Type 1	Harmer & Hall (2014)	Aeromonas hydrophila	Thailand	Variant 2	-
KX458222	pB2-1	Type 1	Harmer & Hall (2017)	Klebsiella pneumoniae	Australia	Variant 2	-
KF250428	pIMP-PH114	Type 1	Ho et al (2014)	Klebsiella pneumoniae	Philippines	Variant 1	-
KF976462	pRMH760	Type 1	Harmer & Hall (2014)	Klebsiella pneumoniae	Australia	Variant 2	-
CP000604	pSN254	Type 1	Harmer & Hall (2014)	Salmonella enterica	USA	Variant 1	-
FJ621588	pAR060302	Type 1	Harmer & Hall (2014)	Escherichia coli	USA	Variant 1	-
FJ621587	pAM04528	Type 1	Harmer & Hall (2014)	Salmonella enterica	USA	Variant 1	-
FJ621586	peH4Ha	Type 1	Harmer & Hall (2014)	Escherichia coli	USA	Variant 1	-
AP012208	pNDM-1_Dok01	Type 1	Harmer & Hall (2014)	Escherichia coli	Japan	Variant 2	-
HQ023863	p199061_160b	Type 1	Harmer & Hall (2014)	Escherichia coli	USA	Variant 1	-
HQ023862	pUMNK88_161	Type 1	Harmer & Hall (2014)	Escherichia coli	USA	Variant 1	-
JF267651	pSD_174	Type 1	Harmer & Hall (2014)	Salmonella enterica	USA	Variant 1	-
JN687470	pMR0211	Type 1	Harmer & Hall (2014)	Providencia stuartii	Afghanistan	Variant 1	-
JN157804	pNDM-KN	Type 1	Harmer & Hall (2014)	Klebsiella pneumoniae	Kenya	Variant 2	-
JN983048	pSH696_135	Type 1	Harmer & Hall (2014)	Salmonella enterica	USA	Variant 1	-
JN983045	pSH163_135	Type 1	Harmer & Hall (2014)	Salmonella enterica	USA	Variant 1	-
JX442976	IncA/C-LS6	Type 1	Harmer & Hall (2014)	Klebsiella pneumoniae	Italy	Variant 1	-
JN983043	pSH111_166	Type 1	Harmer & Hall (2014)	Salmonella enterica	United States	Variant 1	-
JN861072	pNDM10469	Type 1	Harmer & Hall (2014)	Klebsiella pneumoniae	Canada	Variant 2	-
JF503991	pNDM10505	Type 1	Harmer & Hall (2014)	Escherichia coli	Canada	Variant 2	-
JF714412	pNDM102337	Type 1	Harmer & Hall (2014)	Escherichia coli	Canada	Variant 2	-
CP006050	Unnamed	Type 1	Harmer & Hall (2014)	Salmonella enterica	United States	Variant 1 like	One synonymous mutation in higB coding region
MT559987	pEC4-1b	Type 1	Zhang et al (2020)	Escherichia coli	China	Variant 1	-
MT559994	pEC11-1b	Type 1	Zhang et al (2020)	Escherichia coli	China	Variant 1	-
MT559995	pEC12-1b	Type 1	Zhang et al (2020)	Escherichia coli	China	Variant 1	-
MT559997	pEC14-1b	Type 1	Zhang et al (2020)	Escherichia coli	China	Variant 1	-
MN310375	pQD1501-Ct1	Type 1	Cheng et al (2019)	Klebsiella quasipneumoniae	China	Variant 2 like	Non-synonymous mutation in HigB toxin: S35K
MN310377	p12085-Ct1	Type 1	Cheng et al (2019)	Klebsiella pneumoniae	China	Variant 1	-
JQ010984	pR55	Type 2	Harmer & Hall (2014)	Klebsiella pneumoniae	France	Variant 1	-
KY887596	pEc158	Type 2	Papagiannitsis (2017)	Escherichia coli	Australia	Variant 1	-
NC_009141	pIP1202	Type 2	Harmer & Hall (2014)	Yersinia pestis	Madagascar	Variant 1	-
CP000602	pYR1c	Type 2	Harmer & Hall (2014)	Yersinia ruckeri	USA	Variant 1	-
NC_008612	pP99-018	Type 2	Harmer & Hall (2014)	Photobacterium damselae	Japan	Variant 1	-
NC_008613	pP91278	Type 2	Harmer & Hall (2014)	Photobacterium damselae	USA	Variant 1	-
NC_019065	pPG010208	Type 2	Harmer & Hall (2014)	Escherichia coli	Chile	Variant 1	-
FO203354	pEA1509	Type 2	Harmer & Hall (2014)	Enterobacter aerogenes	France	Variant 1 like	Non-synonymous mutation in HigB toxin: L57V
KF152885	pSCEC2	Type 2	Harmer & Hall (2014)	Escherichia coli	China	Variant 1	-
KF056330	p1643_10	Type 2	Harmer & Hall (2014)	Salmonella enterica	Poland	Variant 1	-
MT559992	pEC9-2	Type 2	Zhang et al (2020)	Escherichia coli	China	Variant 1	-
MN310378	pA2293-Ct2	Type 2	Cheng et al (2019)	Klebsiella pneumoniae	China	Variant 1	-
MG764552	pA1763-Ct2	Type 2	Cheng et al (2019)	Klebsiella pneumoniae	China	Variant 1	-
MF344572	p24845-Ct2	Type 2	Cheng et al (2019)	Enterobacter hormaechei	China	Variant 1	-
MH917284	p397108-Ct2	Type 2	Cheng et al (2019)	Klebsiella pneumoniae	China	Variant 1	-
MF344574	pT5282-Ct2	Type 2	Cheng et al (2019)	Enterobacter hormaechei	China	Variant 1	-
MF344573	p205880-Ct1/2	Type 1/2 hybrid	Cheng et al (2019)	Klebsiella pneumoniae	China	Variant 1	-
MH917285	p427113-Ct1/2	Type 1/2 hybrid	Cheng et al (2019)	Klebsiella pneumoniae	China	Variant 1	-
MN310369	pKpn47-Ct1/2	Type 1/2 hybrid	Cheng et al (2019)	Klebsiella pneumoniae	China	Variant 1	-
MN310370	p11935-Ct1/2	Type 1/2 hybrid	Cheng et al (2019)	Klebsiella pneumoniae	China	Variant 1	-
MT551208	pEC1-1/2a	Type 1/2 hybrid	Zhang et al (2020)	Escherichia coli	China	Variant 1	-
MT559985	pEC2-1/2a	Type 1/2 hybrid	Zhang et al (2020)	Escherichia coli	China	Variant 1	-
MT559986	pEC3-1/2a	Type 1/2 hybrid	Zhang et al (2020)	Escherichia coli	China	Variant 1	-
MT559988	pEC5-1/2a	Type 1/2 hybrid	Zhang et al (2020)	Escherichia coli	China	Variant 1	-
MT559989	pEC6-1/2a	Type 1/2 hybrid	Zhang et al (2020)	Escherichia coli	China	Variant 1	-
MT559990	pEC7-1/2a	Type 1/2 hybrid	Zhang et al (2020)	Escherichia coli	China	Variant 1	-
MT559991	pEC8-1/2a	Type 1/2 hybrid	Zhang et al (2020)	Escherichia coli	China	Variant 1	-
MT559993	pEC10-1/2a	Type 1/2 hybrid	Zhang et al (2020)	Escherichia coli	China	Variant 1	-
MT559996	pEC13-1/2a	Type 1/2 hybrid	Zhang et al (2020)	Escherichia coli	China	Variant 1	-
MT559999	pKC1-1/2a	Type 1/2 hybrid	Zhang et al (2020)	Klebsiella pneumoniae	China	Variant 1	-
MT560000	pKC2-1/2a	Type 1/2 hybrid	Zhang et al (2020)	Klebsiella pneumoniae	China	Variant 1	-
MT560003	pSC1-1/2a	Type 1/2 hybrid	Zhang et al (2020)	Salmonella enterica	China	Variant 1	-
MT560002	pPC1-1/2a	Type 1/2 hybrid	Zhang et al (2020)	Proteus mirabilis	China	Variant 1	-
MT560001	pKC3-1/2b	Type 1/2 hybrid	Zhang et al (2020)	Klebsiella pneumoniae	China	Variant 1	-
MT559998	pCC1-1/2b	Type 1/2 hybrid	Zhang et al (2020)	Citrobacter braakii	China	Variant 1	-
